# Supplementary material for: Proteomic profiling of the mesenteric lymph after hemorrhagic shock: Differential gel electrophoresis and mass spectrometry analysis
Source: Clin Proteomics. 2010 Nov 10;8(1):1. doi: 10.1186/1559-0275-8-1 (PMC3167200; doi:10.1186/1559-0275-8-1)
Supplement: Additional File 1 — Table S1: Preparative Gel Protein Identifications. [file 1559-0275-8-1-S1.XLS]

## Sheet: Preparative gel
		Preparative
Rank	Spot Number	# on gel		Well Name	gi	Accession	IPI	Protein Name	Instrument	Observed MW (kDa)	Molecular Weight (kDa)	Molecular Weight (kDa)	Mascot Score	80119 R32 Difference	80119 R43 Difference	80119 R47 Difference	80407 R32 Difference	80201 R43 Difference	80201 R47 Difference	Average Difference	Analytical SD	Norm. Vol.	CV
		Decreases
324	ID: 0159	1	101	2C4		P13635		Ceruloplasmin (Ferroxidase)	LTQ	20	121562	121.562	208	-1.65299	-1.76446	-1.83193	-1.4901	-1.35957	-1.30738	-1.55679	0.197025	0.777985	0.24
272	ID: 0184	2	84	2 E1		P02770		Serum albumin	LTQ	200	70682	70.682	204	-2.03283	-2.26456	-2.1966	-1.24414	-1.19809	-1.28837	-1.67355	0.4664	0.722603	0.22
303	ID: 0160	3-5	93	2H2		P14046		Alpha-1-inhibitor 3	LTQ	200	165038	165.038	270/2105/133	-1.94222	-2.07005	-2.05387	-1.26776	-1.38004	-1.29095	-1.61/-1.7/-1.6	0.36/0.51/0.38	0.865585	0.3
260	EID: 0226	4	80	H12		P14046	IPI00201262	Alpha-1-inhibitor 3	LTQ	180	165038	165.038	2105	-2.00224	-2.54705	-2.31785	-1.39547	-1.21362	-1.3497	-1.70271	0.51272	0.796741	0.27
309	EID: 0116	5	97	2 E3		P14046		Alpha-1-inhibitor 3	LTQ	220	165038	165.038	133	-1.95003	-2.18043	-1.93356	-1.21051	-1.36114	-1.30311	-1.59782	0.376043	0.837507	0.23
331	EID: 0148	6	102	2 E4		Q03626		Murinoglobulin-1	LTQ	220	166590	166.59	1465	-2.05316	-2.11555	-1.93195	-1.09192	-1.52911	-1.1144	-1.54971	0.422498	0.882575	0.27
262	ID: 0540	7	81	2A1		Q63041		Alpha-1-macroglobulin	LTQ	150	168388	168.388	93	-1.1004	-1.51728	-2.63092	-2.32016	1.04226	-2.54292	-1.70004	1.26896	0.784361	0.26
332	EID: 0161	8	103	2F4		P14046		Alpha-1-inhibitor 3	LTQ	150	165038	165.038	81	-1.71632	-1.78667	-2.83318	-1.22782	-1.08745	-1.49037	-1.54904	0.56766	0.828208	0.36
357	EID: 0097	9	108	2 E5	gi|149034207	Q63416		Inter-alpha trypsin inhibitor, heavy chain 3	TOF	150	99249	99.249	61	-1.52983	-2.21876	-2.24753	-1.2435	-1.03773	-1.40897	-1.5153	0.462884	0.84606	0.28
264	ID: 0507	10	82	2C1		P02770		Serum albumin	LTQ	150	70682	70.682	380	-1.54007	-2.677	-2.46814	-1.18011	-1.21475	-1.71003	-1.6987	0.579938	0.816909	0.31
228	ID: 0432	11	71	D11		Q63041	IPI00326140	Alpha-1-macroglobulin	LTQ	150	168388	168.388	344	-1.32853	-2.82331	-2.29478	-1.18689	-1.80456	-1.79473	-1.81706	0.556626	0.9194	0.18
279	ID: 0505	12	86	2H1	gi|149048530	P02650		Ceruloplasmin	TOF	180	121387	121.387	158	-1.51068	-2.7969	-2.49122	-1.16093	-1.1068	-1.58542	-1.65562	0.643768	0.828307	0.28
224	ID: 0576	13-14	69	B11		O35802	IPI00188541	Inter-alpha-inhibitor H4 heavy chain	LTQ	130	103862	103.862	1046/1037	-2.21452	-2.8288	-2.77178	-1.48061	-1.32394	-1.47391	-1.48/-1.91	0.62/0.73	0.777866	0.36
214	ID: 0569	14	66	G10		O35802	IPI00188541	Inter-alpha-inhibitor H4 heavy chain	LTQ	130	103862	103.862	1037	-2.05604	-3.18974	-2.8744	-1.40872	-1.42343	-1.43715	-1.90929	0.725345	0.746924	0.27
243	ID: 0572	15-16	75	A12		O35802	IPI00188541	Inter-alpha-inhibitor H4 heavy chain	LTQ	150	103862	103.862	1265/2118	-1.95937	-2.97701	-2.62052	-1.3304	-1.28842	-1.39307	-1.77/-1.76	0.66/0.58	0.824405	0.34
248	ID: 0587	16	77	C12		O35802	IPI00188541	Inter-alpha-inhibitor H4 heavy chain	LTQ	150	103862	103.862	2118	-1.73414	-2.8016	-2.4549	-1.25927	-1.48541	-1.35091	-1.75564	0.579631	0.827677	0.25
758	ID: 0521	17-18	132	2G8		P02770		Serum albumin	LTQ	200	70682	70.682	361/106	-1.37365	-2.2898	-1.97283	1.25893	-1.47539	-1.30449	-1.46/-1.60	1.15/0.26	0.910259	0.29	*
308	EID: 0141	18	96	2D3		P02770		Serum albumin	LTQ	220	70682	70.682	106	-1.96276	-1.62243	-1.98729	-1.48374	-1.48197	-1.2538	-1.59905	0.26	0.763333	0.25
390	EID: 0159	19	115	2F6		P04937		Fibronectin	LTQ	220	275990	275.99	385	-2.1293	-1.16396	-2.06283	-1.36119	-1.34965	-1.1102	-1.46287	0.41116	0.905437	0.25
240	ID: 0680	20	74	G11		P14046	IPI00201262	Alpha-1-inhibitor 3	LTQ	150	165038	165.038	136	-2.26368	-1.98884	-3.11976	-1.86746	1.04141	-1.82793	-1.78632	1.28916	0.763114	0.43
251	ID: 0561	22	78	D12		P01026	IPI00480639	Complement C3	LTQ	150	187825	187.825	583	-1.79846	-1.98939	-3.19061	-1.42319	-1.56514	-1.12256	-1.72305	0.659772	0.653073	0.36
236	ID: 0563	23-24	73	F11		P02770	IPI00191737	Serum albumin	LTQ	150	70682	70.682	399/717	-1.62305	-2.36379	-2.32579	-1.67993	-1.15728	-1.96903	-1.79/-1.50	0.42/1.09	0.710259	0.3
364	EID: 0153	24	110	2G5		P02770		Serum albumin	LTQ	220	70682	70.682	717	-2.03064	-1.85231	-1.8249	-1.30633	1.14857	-1.5952	-1.50111	1.09376	0.957881	0.24
295	EID: 0163	25	90	2 E2		P14046		Alpha-1-inhibitor 3	LTQ	200	165038	165.038	581	-1.9708	-1.86581	-2.22143	-1.38422	-1.09273	-1.52466	-1.61823	0.380498	0.90146	0.22
339	EID: 0306	26	104	2G4		P02770		Serum albumin	LTQ	200	70682	70.682	2482	-1.91319	-1.85336	-1.80269	-1.40309	-1.07734	-1.44381	-1.53938	0.299393	1.00944	0.23
287	EID: 0274	27	87	2B2	gi|19705431	P02770		Albumin	TOF	180	70670	70.67	258	-1.97226	-1.8169	-2.29811	-1.48375	-1.13442	-1.51001	-1.64708	0.375993	0.895732	0.21
273	EID: 0273	28	85	2F1		P80020		Gastrotropin	LTQ	150	14592	14.592	115	-1.93618	-1.95457	-2.4201	-1.43862	-1.08664	-1.72025	-1.67321	0.420892	0.93782	0.27
312	ID: 0545	29-30	98	3F3		P02770		Serum albumin	LTQ	150	70682	70.682	541/302	-1.68559	-2.14764	-2.5075	-1.1813	-1.13065	-1.28637	-1.59/-1.42	0.52/0.24	0.992437	0.18
418	ID: 0229	30	121	2D7		P02770		Serum albumin	LTQ	220	70682	70.682	302	-1.55473	-1.14757	-1.51599	-1.17371	-1.84769	-1.42013	-1.41985	0.238714	0.843558	0.16
318	EID: 0117	31-32	100	2H3		P12346		Serotransferrin	LTQ	100	78512	78.512	312/599	-1.33611	-1.85952	-2.21227	-2.49738	1.07251	-1.43891	-1.57/-1.42	1.17/0.33	0.936712	0.36
416	EID: 0165	32	120	2C7		P12346		Serotransferrin	LTQ	100	78512	78.512	599	-1.52554	-1.4569	-2.13423	-1.16359	-1.33988	-1.16989	-1.42264	0.32792	0.957056	0.18
394	EID: 0167	33	116	2G6		P02770		Serum albumin	LTQ	120	70682	70.682	524	-1.7029	-1.68727	-2.00207	-1.45516	1.03159	-1.30528	-1.44967	1.01561	0.961715	0.24
316	ID: 0851	34	99	2G3		P12346		Serotransferrin	LTQ	90	78512	78.512	534	-1.294	-2.32202	-2.00541	-1.31412	-1.58744	-1.27531	-1.56879	0.400013	0.845556	0.19
266	EID: 0088	36	83	2D1		Q01177		Plasminogen	LTQ	100	93214	93.214	80	-1.44675	-2.92042	-2.82224	-1.11178	-1.25949	-1.48323	-1.6892	0.73952	0.790938	0.33
377	ID: 0933	37-39	114	2D6		P02770		Serum albumin	LTQ/TOF	80	70682	70.682	1650/380/242	-1.62364	-1.79175	-2.15904	-1.21033	1.14778	-1.68153	-1.48/-1.42/-1.49	1.09/1.05/1.08	1.01138	0.25
422	EID: 0263	38	122	2 E7		P02770		Serum albumin	LTQ	80	68674	68.674	380	-1.61156	-1.68872	-2.11491	-1.20617	1.1224	-1.41133	-1.41605	1.05432	1.08407	0.24
368	EID: 0264	39	112	2A6	gi|19705431	P02770		Serum albumin	TOF	80	70670	70.67	242	-1.70101	-1.89312	-2.196	-1.18479	1.0794	-1.53228	-1.4924	1.08175	1.0219	0.23
403	EID: 0151	40-42	118	2A7		P02770		Serum albumin	LTQ	80	68674	71	193/474/377	-1.71977	-1.4512	-2.19837	-1.24569	1.04248	-1.45519	-1.44/-1.43-1.52	1.03/1.02/1.07	1.02276	0.21
411	ID: 0956	41	119	2B7		P02770		Serum albumin	LTQ	80	70682	70.682	474	-1.73319	-1.55174	-2.04422	-1.17469	1.03763	-1.49015	-1.428	1.01675	1.0284	0.22
353	EID: 0195	42	107	2D5		P02770		Serum albumin	TOF-TOF	80	68674	68.674	377	-1.58069	-1.73653	-2.24997	-1.23818	1.02924	-1.76985	-1.51935	1.06544	1.00698	0.22
369	EID: 0144	43	113	2B6	gi|19705431	P02770		Serum Albumin	TOF	80	70670	70.67	216	-1.54443	-1.58904	-2.26229	-1.30818	1.13834	-1.78927	-1.49035	1.09706	1.05629	0.23
361	ID: 0839	47-48	109	2F5		P12346		Serotransferrin	TOF-TOF	100	76314.5	76.3145	380/458	-1.31016	-2.74115	-2.06461	1.08336	-1.44697	-1.31758	-1.51/-1.50	1.18/1.11	0.831217	0.26
365	EID: 0125	48	111	2H5		P12346		Serotransferrin	TOF-TOF	100	76314.5	76.3145	458	-1.35291	-2.46377	-1.93421	1.06114	-1.5801	-1.29938	-1.49832	1.11085	0.83931	0.25
343	EID: 0133	49	105	2H4		P02770		Serum albumin	TOF-TOF	80	68674	68.674	468	-1.72248	-1.64517	-2.37201	-1.214	-1.05113	-1.55667	-1.53206	0.421292	0.966491	0.22
424	EID: 0181	50	123	2F7		P12346		Serotransferrin	LTQ	100	78512	78.512	577	-1.33833	-1.49545	-2.07456	-1.13668	-1.43802	-1.14022	-1.4153	0.315674	0.717788	0.12
215	ID: 1052	52	67	H10		P08010	IPI00411230	Glutathione S-transferase Mu 2	LTQ	80	25857	25.857	126	-2.1357	-2.49293	-3.53909	-1.23889	-1.62667	-1.55803	-1.89804	0.762223	0.756085	0.31
299	EID: 0236	53	92	2G2		P06399		Fibrinogen alpha chain	LTQ	80	87373	87.373	499	-1.78914	-1.93071	-2.63387	-1.28943	-1.08914	-1.69198	-1.61167	0.494416	0.843265	0.3
183	EID: 0238	54	57	F9	gi|144922622	P14480		Fibrinogen, alpha polypeptide isoform 2	TOF	60	60981	60.981	159	-2.79625	-2.77564	-2.86664	-1.7716	-1.30151	-1.76976	-2.05687	0.61996	0.713334	0.29
149	ID: 1071	55	46	A8		P06399		Fibrinogen alpha/alpha-E chain	TOF-TOF	60	86631.9	86.6319	305	-2.3458	-3.48966	-3.28571	-1.44567	-1.80824	-2.33981	-2.31357	0.732895	0.672844	0.22
175	EID: 0034	56	53	B9		P14480		Fibrinogen beta chain	TOF-TOF	60	54268.7	54.2687	569	-2.59505	-2.7444	-2.41217	-2.05667	-1.59093	-1.7081	-2.10704	0.433878	1.87681	0.25
141	EID: 0033	57-58	43	F7		P06399		Fibrinogen alpha/alpha-E chain	TOF-TOF	75	86631.9	86.6319	266/533	-3.55927	-3.25442	-3.01686	-2.25832	-1.66916	-1.78792	-2.43/-3.43	0.73/1.27	0.506784	0.16
45	EID: 0296	58	20	E4		P06399		Fibrinogen alpha/alpha-E chain	TOF-TOF	60	86631.9	86.6319	533	-3.33875	-6.10591	-4.38849	-2.50772	-2.47785	-3.0795	-3.42952	1.27004	0.508967	0.27
162	EID: 0299	59	50	F8		P14480		Fibrinogen beta chain	TOF-TOF	60	54268.7	54.2687	266	-1.70915	-4.02948	-3.56942	-1.44657	-1.6037	-2.18469	-2.17772	1.00715	0.733035	0.3
185	EID: 0010	60-62	58	G9		Q5M7V3	IPI00361346	Gamma-2a immunoglobulin heavy chain	LTQ	60	51601	51.601	244/303/440	-1.93368	-4.70851	-3.18872	-1.43226	-1.17064	-1.94537	-2.05/-2.00/-2.05	1.21/0.69/0.59	0.724548	0.36
200	ID: 1083	61	64	E10		Q5M7V3	IPI00361346	Gamma-2a immunoglobulin heavy chain	LTQ	60	51601	51.601	303	-1.92479	-3.11054	-3.05389	-1.80062	-1.18253	-2.20288	-1.99599	0.686507	0.712969	0.39
187	EID: 0227	62	60	A10		Q5M7V3	IPI00361346	Gamma-2a immunoglobulin heavy chain	LTQ	60	51601	51.601	440	-1.66789	-2.73443	-3.16615	-1.75166	-1.60926	-1.94368	-2.05066	0.591617	0.652508	0.32
160	ID: 1076	63-64	49	E8	gi|32527707	P14480		Fibrinogen B beta chain	TOF	60	57318	57.318	148/152	-1.99967	-3.16956	-2.96173	-2.85985	-1.60786	-1.59085	-2.20/-2.01	0.65/0.89	0.632072	0.31
199	ID: 1073	64	63	D10	gi|32527707	P14480		Fibrinogen, B	TOF	60	57318	57.318	152	-1.68058	-3.71232	-2.97484	-2.28389	-1.49441	-1.16268	-2.00721	0.888469	0.54541	0.41
348	EID: 0094	66	106	2B5		P02680		Fibrinogen gamma chain	TOF-TOF	60	50600.4	50.6004	534	-2.40166	1.14586	-1.43824	-1.34097	-2.16957	-1.79911	-1.52452	1.17012	0.891035	0.36
291	EID: 0241	67	89	2D2		P04276		Vitamin D-binding protein	LTQ	50	55106	55.106	891	-1.88033	-1.50528	-1.81494	-1.52898	-1.14485	-1.94533	-1.63058	0.276037	0.990995	0.14
307	ID: 1159	68	95	2C3		P02680		Fibrinogen gamma chain	TOF-TOF	50	50600.4	50.6004	163	-1.80107	-1.30839	-1.38735	-1.82025	-1.85961	-1.71735	-1.60046	0.21831	0.907819	0.31
296	EID: 0064	70	91	2F2		P02770		Serum albumin	LTQ	60	70682	70.682	478	-2.28066	-2.8193	-1.26699	-1.01819	-1.48162	-1.61353	-1.61811	0.617041	0.803068	0.25
180	EID: 0047	81	56	E9	gi|12084772	Q63041		Alpha 1-Macroglobulin	TOF	40	168388	168.388	83	-3.14003	-4.52344	-2.51406	1.20539	-2.08177	-1.88187	-2.06897	1.73594	0.723543	0.46
53	ID: 1427	86	23	H4		P02650	IPI00190701	Apolipoprotein E	LTQ	40	35788	35.788	350	-10.1813	-4.91981	-4.39909	-2.06552	-2.12739	-1.36274	-3.28361	2.97859	0.48726	0.42
6	EID: 0003	87	5	E1		P06866		Haptoglobin	TOF-TOF	35	38524.5	38.5245	547	-9.44779	-12.0517	-4.057	-4.49542	-2.33026	-2.96608	-4.91286	3.58586	0.352131	0.52
36	ID: 1400	88-89	15	G3	gi|12084772	Q63041		Alpha 1-Macroglobulin	TOF	40	168388	168.388	74/125	-4.02929	-5.33176	-3.5197	-2.23951	-3.67707	-2.90119	-3.55/-2.18	0.96/1.99	0.47919	0.15
163	ID: 1405	89	51	G8		Q63041	IPI00326140	Alpha-1-macroglobulin	LTQ	40	168388	168.388	125	-3.55766	-4.7008	-2.24769	-4.18151	-2.00911	1.33664	-2.1762	1.99133	0.723556	0.67
63	EID: 0288	90-91	28	E5	gi|12084772	Q63041		Alpha 1-Macroglobulin	TOF	40	168388	168.388	107/3974	-3.70583	-3.06631	-3.85475	-2.24336	-3.38029	-2.87086	-3.17/-2.23	0.54/0.88	0.519071	0.17
158	EID: 0272	91	48	D8		Q63041	IPI00326140	Alpha-1-macroglobulin	LTQ	40	168388	168.388	3974	-3.82441	-1.40178	-3.36213	-2.76281	-1.74987	-1.9709	-2.22848	0.876951	0.685276	0.41
145	EID: 0075	92	44	G7		P02650	IPI00190701	Apolipoprotein E	LTQ	35	35788	35.788	535	-2.13879	-2.04582	-2.08307	1.41348	-6.96603	-2.77131	-2.38564	2.44326	0.644234	0.27
1	ID: 1422	93	1	A1		P06866		Haptoglobin	TOF-TOF	35	38524.5	38.5245	403	-10.7824	-2.47291	-5.15195	-9.15754	-8.78427	-3.78677	-5.89592	3.04962	0.293104	0.64
253	ID: 1465	94	79	E12		Q63041	IPI00326140	Alpha-1-macroglobulin	LTQ	40	168388	168.388	262	-1.64037	-1.61797	-2.19984	-1.75076	-1.7331	-1.49654	-1.72054	0.222	0.719789	0.28
491	EID: 0254	112 & 116	129	2D8		P06866		Haptoglobin	TOF-TOF	15	38524.5	38.5245	178/100	-4.58813	-5.10902	-3.20847	2.27104	-1.48216	-1.66551	-2.32/-1.58	2.44/2.79	0.550567	0.69	*
650	EID: 0303	116	131	2F8		P06866		Haptoglobin	LTQ	15	38524.5	38.5245	100	-4.04074	-3.27811	-4.86642	1.94216	1.24594	1.02702	-1.58212	2.7853	0.664521	0.78	*
		Inreases
177	ID: 1034	51	54	C9		P12346	IPI00679202	Isoform 1 of Serotransferrin	LTQ	80	78512	78.512	1029	1.38762	1.76938	3.55973	1.83007	1.69913	3.00375	2.1042	0.788203	1.87022	0.43
220	EID: 0040	65	68	A11	gi|31615699	P13020		Gelsolin	TOF	50	36349	36.349	98	2.42769	1.81443	1.5171	2.33825	1.23869	2.17186	1.85995	0.434693	1.80663	0.17
87	EID: 0019	69	35	E6		P04908	IPI00768793	Similar to Histone H2A type 1	LTQ	50	19707	19.707	90	-1.25799	3.78606	3.05632	1.59596	2.98558	15.0126	2.94327	5.10615	2.37847	0.52
247	EID: 0089	71	76	B12		P15429	IPI00231631	Beta-enolase	LTQ	55	47326	47.326	785	1.4526	1.34742	1.40661	2.39003	1.75595	2.2078	1.7562	0.405603	1.57582	0.33
81	ID: 1387	72	32	B6		P05065	IPI00231734	Fructose-bisphosphate aldolase A	LTQ	45	39783	39.783	160	4.32902	5.16614	2.78831	3.5027	1.6348	2.23081	3.00502	1.20807	1.62522	0.25
38	EID: 0015	73	16	A4	gi|12853094	Q9CPQ9		Aldolase A	TOF	40	39830	39.83	73	5.79319	2.61266	3.31805	4.59196	2.22794	2.65558	3.519	1.26466	2.09111	0.39
10	ID: 1395	74	6	A2		P05065	IPI00231734	Fructose-bisphosphate aldolase A	LTQ	15	39783	39.783	251	8.17141	3.1825	4.08727	20.2872	2.42174	2.26823	4.48779	6.3759	2.50603	0.46
34	ID: 1370	75-76	14	E3		P00884	IPI00471911	Fructose-bisphosphate aldolase B	LTQ	40	40049	40.049	225/451	3.64453	4.30072	2.02634	6.72336	4.19238	1.84439	3.62/4.22	1.63/4.06	1.9454	0.61
12	ID: 1401	76	7	C2		P00884	IPI00471911	Fructose-bisphosphate aldolase B	LTQ	35	40049	40.049	451	8.52837	2.96862	11.6717	5.03651	-1.14655	4.33974	4.22217	4.0616	2.68923	0.43
26	ID: 1393	77-78	10	H2		P00884	IPI00471911	Fructose-bisphosphate aldolase B	LTQ	50	40049	40.049	370/354	6.66996	1.98389	11.9388	3.23412	-1.48253	4.6168	3.76/4.19	4.16/2.21	1.83904	0.5
14	ID: 1398	78	9	E2		P00884	IPI00471911	Fructose-bisphosphate aldolase B	LTQ	40	40049	40.049	354	8.69388	3.72982	4.80736	3.88042	1.23482	4.74842	4.1859	2.21291	2.05255	0.4
304	ID: 1390	79	94	2A3		P58775		Tropomyosin beta chain	LTQ	50	32931	32.931	241	1.25591	1.17121	1.8066	1.29378	1.67646	2.46081	1.60731	0.444381	1.50024	0.3
202	EID: 0277	80	65	F10	gi|114008	P02651		Apolipoprotein A-IV	TOF	45	44429	44.429	278	-1.12019	7.06199	-1.12297	1.51626	11.1392	1.82843	1.98912	4.47236	1.97033	0.37	*
56	EID: 0250	82	24	A5		P63269		Actin, gamma-enteric smooth muscle	TOF-TOF	40	41849.8	41.8498	229	7.20163	1.51363	4.82301	1.83437	2.29846	8.82864	3.2636	2.7979	1.93913	0.29
78	EID: 0248	83	31	A6		P01026	IPI00480639	Complement C3	LTQ	40	187825	187.825	119	2.7034	2.35116	2.29248	7.03189	1.54042	4.25033	3.02602	1.8337	1.91915	0.32
128	EID: 0249	84	40	B7		Q6IFW6	IPI00421806	Keratin, type I cytoskeletal 10	LTQ	40	56699	56.699	313	4.02462	2.027	2.43408	3.03272	1.22607	3.86121	2.4876	0.990154	1.7192	0.21
122	ID: 1359	85 & 95	38	H6		P02770	IPI00191737	Serum albumin	LTQ	40	70682	70.682	76/679	1.29095	1.94026	2.32151	1.17887	3.12606	8.61	2.52/2.96	2.56/6.92	2.20323	0.47
86	EID: 0030	95	34	D6		P02770	IPI00191737	Serum albumin	LTQ	35	70682	70.682	679	1.42004	4.09939	5.28783	1.10058	1.08098	20.6643	2.96333	6.92121	2.47136	0.56
398	ID: 1721	96	117	2H6		P01836		Ig kappa chain C region, A allele	LTQ	20	11896	11.896	141	1.52733	1.44604	1.28163	1.57074	1.97704	1.018	1.44347	0.291801	1.51068	0.2
61	ID: 1748	97	27	D5	gi|149037813	Q61171		Peroxiredoxin 2	TOF	25	19897	19.897	73	6.27366	2.20779	4.66225	-2.20792	3.92813	9.12779	3.18655	3.50376	2.32853	0.52
67	ID: 1806	98	29	G5		P02761		Major urinary protein	TOF-TOF	20	20723.5	20.7235	310	6.39109	2.81644	1.86559	4.04835	1.5241	2.12297	3.12002	1.67173	1.798	0.55
13	ID: 1792	99	8	D2	gi|19705431	P02770		Albumin	TOF	20	70670	70.67	103	1.51382	5.21168	18.2535	6.68102	3.23902	2.74362	4.20642	5.61453	2.26451	0.34
289	EID: 0259	100	88	2C2		P01836		Ig kappa chain C region, A allele	TOF-TOF	30	11724.6	11.7246	108	1.47734	1.11023	1.73486	1.25984	1.87372	3.37837	1.63404	0.74971	1.75698	0.21
230	EID: 0260	101-103	72	E11		P04639		Apolipoprotein A-I	TOF-TOF	30	30069.2	30.0692	165/548/406	1.68219	1.55285	1.88482	1.25929	2.5692	2.67295	1.81/1.83/2.12	0.52/0.96/0.83	1.80594	0.22
225	EID: 0235	102	70	C11		P04639		Apolipoprotein A-I	TOF-TOF	30	30069.2	30.0692	548	1.58147	1.35558	1.77055	1.25297	4.06611	2.24109	1.83485	0.958831	1.8284	0.24
172	EID: 0232	103	52	A9		P04639		Apolipoprotein A-I	TOF-TOF	30	30069.2	30.0692	406	1.37987	2.42731	1.33773	2.43649	3.80953	2.07183	2.11649	0.828575	1.32475	0.3
30	ID: 1803	104	12	B3		P02770	IPI00191737	Serum albumin	LTQ	20	70682	70.682	269	6.27984	3.15694	3.94056	2.60088	1.3691	10.3868	3.66942	2.97932	2.04348	0.28
58	ID: 1835	105	26	C5	gi|204261	P02761		Alpha-2u globulin	TOF	20	20454	20.454	94	4.4561	5.6575	2.62993	1.474	3.05583	3.22569	3.24785	1.333	1.49242	0.52
48	EID: 0022	106	21	F4		P02761		Major urinary protein	TOF-TOF	20	20723.5	20.7235	456	5.80122	4.19132	1.1738	4.23726	3.01167	1.84692	3.35187	1.56038	1.75385	0.64
43	EID: 0014	107	18	C4		Q63041	IPI00326140	Alpha-1-macroglobulin	LTQ	20	168388	168.388	152	6.04986	1.23904	2.28403	8.27477	2.46214	2.06274	3.45371	2.54033	1.89537	0.8
150	ID: 1836	108	47	B8		Q9JJI4	IPI00392753	Alpha-2u globulin	LTQ	20	20924	20.924	131	3.62376	2.06691	2.30399	4.72116	1.54912	-1.05346	2.31065	1.7991	1.71616	0.4
197	ID: 1851	109-110	62	C10		P02770	IPI00191737	Serum albumin	LTQ	25	70682	70.682	196/222	2.18049	1.00851	4.23787	2.81727	1.83238	1.2976	2.02/2.46	1.07/1.73	1.35824	0.42
135	ID: 1764	110	42	D7		P02770	IPI00191737	Serum albumin	LTQ	25	70682	70.682	222	1.46917	1.33789	1.96805	1.14424	4.16668	5.78936	2.45791	1.73225	2.48335	0.62
74	EID: 0025	111	30	H5		P02625	IPI00231350	Parvalbumin alpha	LTQ	15	11918	11.918	296	3.36989	4.09576	2.61918	2.43263	-1.03493	4.51192	3.05453	1.81202	1.84431	0.54
594	EID: 0302	113	130	2 E8		P80020		Gastrotropin	FT	15	14592	14.592	378	3.53855	1.08579	1.17462	1.22774	-1.78009	1.41607	1.72056	1.54719	1.45277	0.98	*
178	ID: 1660	122	55	D9		Q63041	IPI00326140	Alpha-1-macroglobulin	LTQ	25	168388	168.388	403	1.10783	1.66218	1.97806	4.48962	1.9505	2.11492	2.09062	1.06782	1.61017	0.47
186	ID: 1698	123	59	H9		P08010	IPI00411230	Glutathione S-transferase Mu 2	LTQ	30	25857	25.857	367	1.23901	1.21396	3.23559	1.02274	3.79313	3.94399	2.05264	1.26977	2.11978	0.38
124	EID: 0078	124	39	A7		P02770	IPI00191737	Serum albumin	LTQ	25	70682	70.682	190	2.51703	1.56225	3.18971	3.88995	1.7416	3.09783	2.50927	0.821968	1.7749	0.25
196	ID: 1769	125	61	B10		P31232	IPI00231196	Transgelin	LTQ	25	22645	22.645	330	-1.09533	2.27822	2.39363	1.40824	3.70309	4.26827	2.02649	1.73478	2.09394	0.27
41	ID: 1850	127	17	B4		Q63041	IPI00373140	Similar to destrin	LTQ	25	18793	18.793	427	2.98295	1.45695	2.6814	6.38726	2.62058	5.25726	3.49218	1.69726	1.91516	0.48
57	ID: 1825	126	25	B5		P45592		Cofilin, non-muscle isoform	TOF-TOF	25	18389.6	18.3896	92	3.85389	3.37043	6.99284	4.6473	1.73957	1.63196	3.25021	1.82539	2.05811	0.4
131	ID: 1675	128	41	C7		P01836	IPI00188967	Ig kappa chain C region, A allele	LTQ	25	11896	11.896	208	2.41497	4.33452	2.33854	3.33447	1.44511	1.919	2.4669	0.952395	1.72854	0.2
3	ID: 1905	130	3	C1		P25031	IPI00327930	Pancreatitis-associated protein	LTQ	15	20649	20.649	76	6.20081	10.207	4.78178	2.85792	3.86063	6.97943	5.4174	2.39533	1.84493	0.28
5	ID: 1903	129	4	D1	gi|129626	P25031		Regenerating islet-derived protein 3 beta	TOF	15	20004	20.004	71	4.48587	8.69065	3.73932	5.22779	4.59693	4.71409	5.04756	1.60302	1.79772	0.19
51	ID: 1906	131	22	G4		P55009	IPI00213410	Allograft inflammatory factor 1	LTQ	20	16817	16.817	77	2.71393	4.02893	4.77398	3.0763	3.56336	2.25128	3.29337	0.837167	1.53776	0.21
32	ID: 2022	133	13	D3		P07151		Beta-2-microglobulin	TOF-TOF	15	13711.1	13.7111	115	4.67479	2.46206	3.74077	1.20917	6.06629	3.1104	3.63105	1.55399	2.01243	0.36
2	ID: 1954	132-133	2	B1		P02091		Hemoglobin beta chain	TOF-TOF	15	15838.2	15.8382	97/717	7.91932	2.86284	5.15051	8.51914	4.14339	7.45202	5.66/3.45	2.09/1.29	2.76156	0.45
44	EID: 0285	133	19	D4		P02091		Hemoglobin beta chain	TOF-TOF	15	15838.2	15.8382	717	3.97356	1.35364	2.88566	5.39077	2.74847	4.31755	3.44824	1.2909	2.09324	0.39
85	EID: 0228	136	33	C6		P10111	IPI00387771	Peptidyl-prolyl cis-trans isomerase A	LTQ	20	18091	18.091	235	4.34079	1.97073	3.58423	4.5786	2.28061	-1.05378	2.96434	1.90439	1.77973	0.54
28	ID: 1860	137	11	A3		Q7TMC7	IPI00196656	Transferrin	LTQ	20	109546	109.546	109	3.97585	2.97384	5.62931	2.31676	1.91693	6.94158	3.75149	1.80386	1.95053	0.56
96	ID: 1931	135	36	F6		P01946		Hemoglobin alpha-1 and alpha-2 chains	TOF-TOF	15	15187.7	15.1877	236	3.59234	1.86376	2.82953	4.5048	1.20725	2.83469	2.83371	1.07622	1.73513	0.45
112	ID: 1945	138	37	G6		Q7TQ70	IPI00382317	Fibrinogen, alpha polypeptide	LTQ	15	87344	87.344	91	2.81443	3.37572	1.03618	3.37201	3.23732	3.70152	2.60461	0.883492	1.82083	0.45
146	EID: 0036	139	45	H7	gi|494573	P02625		Chain 1, Alpha-Parvalbumin	TOF	15	11787	11.787	111	2.98768	2.40448	2.25171	3.33372	1.5549	2.18625	2.37772	0.57477	1.70467	0.33
		<1.5
442	ID: 0578	21	126	2A8		P02770		Serum albumin	LTQ	150	70682	70.682	339	-1.2806	-1.37337	-1.51946	-1.55896	-1.14472	-1.44107	-1.3714	0.141565	0.763003	0.13
439	EID: 0208	35	125	2H7		P12346		Serotransferrin	LTQ	170	78512	78.512	363	-1.37115	-1.51937	-1.67559	-1.02254	-1.33619	-1.48204	-1.37422	0.201786	0.931154	0.2
444	ID: 0972	44-46	127	2B8		P02770		Serum albumin	LTQ	80	70682	70.682	781/1172/417	-1.50556	-1.23267	-1.70015	-1.25603	1.11792	-2.08799	-1.37/-1.39/-1.36	1.03/1.00/0.96	1.06385	0.23
435	EID: 0180	45	124	2G7		P02770		Serum albumin	LTQ		70682	70.682	1172	-1.42405	-1.78008	-1.72071	-1.24727	1.09941	-1.494	-1.38533	0.997244	1.05915	0.17
448	ID: 0969	46	128	2C8		P02770		Serum albumin	LTQ		68674	68.674	417	-1.63282	-1.47291	-1.76944	-1.23216	1.03906	-1.28733	-1.36137	0.956497	1.00162	0.15
1781	EID: 0252	114	139	2F9		P04466		Myosin regulatory light chain 2	LTQ	17	19071	19.071	103	-3.36254	2.52548	1.01576	-1.02388	1.09053	1.05965	-1.01849	1.90583	1.03577	0.33	*
1170	ID: 1938	117-118	136	2C9		P02767		Transthyretin	LTQ	16	15824	15.824	255/259	-1.61038	1.55703	-1.67166	1.97212	2.4506	1.31711	1.23/-1.05	1.67/1.18	1.27673	0.29	*
1680	ID: 1918	118	138	2 E9		P02767		Transthyretin	TOF-TOF		15709.9	15.7099	259	1.0156	-1.18735	-1.51183	-1.01158	1.2273	1.07854	-1.04941	1.18282	1.10812	0.23	*
1192	ID: 1937	115	137	2D9		P02770		Serum albumin	LTQ	16	70682	70.682	253	-3.79523	1.95603	-1.45759	-1.09264	1.06655	1.17504	-1.22619	1.97052	0.97293	0.32	*
1077	ID: 1668	119	135	2B9		P01836		Ig kappa chain C region	TOF-TOF	27	11724.6	11.7246	94	-1.02252	1.50196	-1.38384	1.49878	1.80891	-1.0132	1.26712	1.38079	1.36217	0.41	*
1027	EID: 0255	120	133	2H8		P02650		Apolipoprotein E	LTQ	24	35788	35.788	127	-1.4729	-2.03174	-1.95955	1.17682	-1.32657	-1.30611	-1.28947	1.08064	0.945663	0.7	*
1029	ID: 1778	121	134	2A9		P04916		Plasma retinol-binding protein	TOF-TOF	24	23205.3	23.2053	175	-2.21016	-1.99901	-2.33138	1.82441	-1.52192	-1.14842	-1.28832	1.42516	1.12247	0.61	*
