# Supplementary material for: Proteomic profiling of the mesenteric lymph after hemorrhagic shock: Differential gel electrophoresis and mass spectrometry analysis
Source: Clin Proteomics. 2010 Nov 10;8(1):1. doi: 10.1186/1559-0275-8-1 (PMC3167200; doi:10.1186/1559-0275-8-1)
Supplement: Additional File 2 — Table S2: Analytical Gel Protein Identifications. [file 1559-0275-8-1-S2.XLS]

## Sheet: analytical gel
		R32 Analytical
Spot	Match No.		Accession Number	Protein Name	gi	uniprot	Instrument	Observed MW (kD)	Molecular Weight (kD)	Molecular Weight	Score	R32 Difference	R43 Difference	R47 Difference	Average Difference	SD
		Decreases
1704	215	1	P14046	Alpha-1-inhibitor 3		A1I3_RAT	FT	250	163.67	163670	676	-1.60495	-2.29627	-1.63914	-1.82084	0.318136
1645	242	2	Q03626	Murinoglobulin-1		MUG1_RAT	FT	250	166.59	166590	65	-1.62912	-2.03724	-1.40786	-1.68607	0.26069
1930	672	3	P14046	Alpha-1-inhibitor 3		A1I3_RAT	FT	150	165.038	165038	107	1.07816	-2.1109	-1.71377	-1.48332	1.41902
2003	643	4	Q03626	Murinoglobulin-1		MUG1_RAT	FT	150	166.59	166590	162	-1.01515	-2.0298	-1.76754	-1.52552	0.430036
2132	253	5	P13635	Ceruloplasmin (Ferroxidase)		CERU_RAT	FT	150	121.562	121562	106	-1.32144	-2.03296	-1.70619	-1.66291	0.2908
2246	259	7	Q63416	Inter-alpha-trypsin inhibitor heavy chain H3		ITIH3_RAT	FT	100	99.378	99378	66	-1.26636	-2.00549	-1.78257	-1.63984	0.309566
2248	190	8	Q5EBC0	Inter-alpha-inhibitor H4 heavy chain	gi|126722991		TOF	100	103.691	103691	74	-1.83543	-2.38403	-2.03715	-2.07478	0.226561
2254	195	9	Q5EBC0	Inter-alpha-inhibitor H4 heavy chain	gi|126722991		TOF	100	103.691	103691	210	-1.75042	-2.44518	-1.99323	-2.04627	0.287886
2255	176	10	Q5EBC0	Inter-alpha-inhibitor H4 heavy chain	gi|126722991		TOF	100	103.691	103691	142	-1.66396	-2.75711	-2.1002	-2.13569	0.449296
2502	248	23	P12346	Transferrin		TRFE_RAT	FT	100	78.512	78512	113	-1.30756	-1.64151	-2.31321	-1.68027	0.418203
2750	533	24	P12346	Transferrin		TRFE_RAT	FT	100	78.512	78512	1210	-1.04807	-3.03106	-1.64562	-1.7938	0.830577
2757	529	25	P12346	Transferrin		TRFE_RAT	FT	100	78.512	78512	243	1.01791	-2.89018	-1.96781	-1.80455	1.66795
2768	617	26	P12346	Transferrin		TRFE_RAT	FT	80	78.512	78512	174	-1.07124	-2.33495	-1.53292	-1.5617	0.522107
3112	318	40	P02770	Albumin	gi|19705431		TOF	70	68.674	68674	110	-1.40462	-1.40348	-1.56787	-1.45438	0.0772251
3259	109	41	A1L114	Fibrinogen, alpha polypeptide	gi|144922622		TOF	70	60.468	60468	322	-2.54111	-4.94808	-2.90469	-3.29601	1.05941
3341	156	42	P14480	Fibrinogen beta chain	gi|124106312		TOF	70	54.201	54201	257	-1.71909	-2.38846	-1.47176	-2.38464	0.387236
3475	478	43	P14480	Fibrinogen beta chain		FIBB_RAT	LTQ	60	54.201	54201	221	-1.36393	-2.15345	-1.51792	-2.05049	0.341718
3583	636	45	P20760	Ig gamma-2A chain C region		GCA_RAT	FT	60	35.677	35677	209	-1.36326	-2.12762	-1.38961	-1.53658	0.354274
3603	602	46	P20760	Ig gamma-2A chain C region		GCA_RAT	FT	60	35.677	35677	153	-1.42399	-2.72098	-1.6972	-1.59766	0.55827
3592	600	47	P20760	Ig gamma-2A chain C region		GCA_RAT	FT	60	35.677	35677	192	-1.42277	-2.55393	-1.7976	-1.59848	0.470468
3590	646	48	P20760	Ig gamma-2A chain C region		GCA_RAT	FT	60	35.677	35677	183	-1.3217	-2.80573	-1.73081	-1.5188	0.625847
3586	583	49	P20760	Ig gamma-2A chain C region		GCA_RAT	FT	60	35.677	35677	284	-1.39563	-3.01381	-1.87243	-1.62499	0.678935
3571	664	50	P20760	Ig gamma-2A chain C region		GCA_RAT	FT	60	35.163	35163	270	-1.26723	-2.40608	-1.57423	-1.49762	0.481109
4111	149	53	P14480	Fibrinogen beta chain		FIBB_RAT	FT	50	54.828	54828	523	-2.85321	-3.11849	-1.811	-2.54401	0.564322
4084	107	54	P17475	Alpha-1-antiproteinase (Alpha-1-antitrypsin)		A1AT_RAT	FT	50	46.278	46278	1160	-3.30719	-3.96378	-2.77166	-3.3383	0.487516
4095	97	55	Q63041	Alpha-1-macroglobulin		A1M_RAT	FT	50	168.388	168388	168	-3.97176	-4.11855	-2.67993	-3.56377	0.646359
4155	30	56	P06866	Haptoglobin		HPT_RAT	FT	40	39.052	39052	236	-7.79542	-8.55823	-3.20634	-6.59887	2.36371
4152	8	57	P06866	Haptoglobin	gi|60097941		TOF	35	38.538	38538	137	-8.94615	-14.6636	-3.52889	-8.79076	4.54628
4177	210	58	Q63041	Alpha-1-macroglobulin		A1M_RAT	LTQ	50	167.019	167019	84	-1.98962	-2.07797	-1.55619	-1.87044	0.228018
		Increases
2735	684	20	P12346	Transferrin		TRFE_RAT	FT	100	78.512	78512	216	1.18687	2.05828	1.31052	1.46156	0.384964
3981	549	51	P12346	Transferrin		TRFE_RAT	FT	50	78.512	78512	86	1.03683	8.74112	1.19536	1.74744	3.59505
3896	545	52	P02651	Apolipoprotein A-IV		APOA4_RAT	FT	50	44.429	44429	528	1.0947	8.00532	1.26819	1.75489	3.21758
4747	634	63	P20767	Ig lambda-2 chain C region		LAC2_RAT	FT	30	11.482	11482	87	1.77228	-1.36087	2.483	1.54231	1.6699
4794	674	65	P17475	Alpha-1-antiproteinase (Alpha-1-antitrypsin)		A1AT_RAT	FT	25	46.278	46278	208	1.72874	2.00472	-1.07105	1.48266	1.38946
4783	52	71	P04639	Apolipoprotein A-I		APOA1_RAT	FT	30	30.126	30126	280	7.25206	2.79579	4.26623	5.03813	1.85399
4970	469	72	P01835	Ig kappa chain C region, B allele		KACB_RAT	FT	25	11.765	11765	132	1.65732	1.51986	4.63833	2.1008	1.43876
5469	383	74	P02091	Hemoglobin subunit beta-1		HBB1_RAT	FT	15	16.083	16083	77	5.19084	1.5985	4.15105	3.95984	1.50929
5426	93	75	Q9QUT6	Beta 1 globin	gi|546056		TOF	15	15.824	15824	140	4.24701	2.23947	4.0401	3.6722	0.90156
		<1.5
2151	726	6	P12346	Transferrin		TRFE_RAT	FT	150	78.512	78512	263	1.01135	-2.12762	-1.38961	-1.41699	1.34008
2172	840	11	P00762	Anionic trypsin-1		TRY1_RAT	FT	150	25.943	25943	112	-1.10219	-1.53196	-1.34049	-1.32648	0.175797
2243	777	12	Q63041	Alpha-1-macroglobulin		A1M_RAT	FT	150	168.388	168388	131	-1.23896	-1.34591	-1.52753	-1.37612	0.119115
2213	1102	13	P12346	Transferrin		TRFE_RAT	FT	15	76.346	76346	90	-1.39525	1.1013	-1.78939	-1.273	1.27994
2219	721	14	Q63041	Alpha-1-macroglobulin		A1M_RAT	FT	150	168.388	168388	80	-1.28472	-1.44607	-1.49069	-1.42226	0.0884738
2424	758	15	Q6MG74	Complement factor B	gi|47059181		TOF	130	85.067	85067	137	-1.52437	-1.65715	-1.08824	-1.38965	0.243012
2429	946	16	P13233	Complement factor B	gi|149027998		TOF	130	85.299	85299	60	-1.45147	-1.32163	-1.08194	-1.26206	0.153065
2668	1270	17	P02770	Serum albumin		ALBU_RAT	LTQ	100	68.686	68686	67	-1.04889	-1.32941	1.09081	-1.07709	1.08087
2786	706	18	P12346	Transferrin		TRFE_RAT	FT	100	76.346	76346	176	1.18955	2.49078	1.11415	1.43599	0.63193
2718	705	19	P12346	Transferrin		TRFE_RAT	FT	100	78.512	78512	196	1.18072	2.07712	1.28543	1.43669	0.400175
2719	1125	21	P12346	Transferrin		TRFE_RAT	FT	100	76.346	76346	221	-1.00979	1.42821	1.08068	1.15359	1.07676
2715	1049	22	P12346	Transferrin	gi|61556986		TOF	100	76	76346	169	-1.0991	-1.40495	-1.0864	-1.20111	0.147267
2833	879	27	P12346	Transferrin		TRFE_RAT	FT	100	76.346	76346	338	-1.04784	-1.5404	-1.42004	-1.30228	0.209664
2842	798	28	P12346	Transferrin		TRFE_RAT	FT	100	76.346	76346	201	-1.05749	-1.81525	-1.47986	-1.3531	0.310034
3104	338	29	P05545	Contrapsin-like protease inhibitor 1		CPI1_RAT	FT	75	46.76	46760	268	-1.11904	-1.53777	-1.57747	-1.38672	0.207383
3257	1190	30	P17475	Alpha-1-antiproteinase (Alpha-1-antitrypsin)		A1AT_RAT	LTQ	60	46.106	46106	920	1.08895	-1.3407	-1.12059	-1.11881	1.09715
3291	1188	31	P17475	Alpha-1-antiproteinase (Alpha-1-antitrypsin)		A1AT_RAT	FT	60	46.106	46106	600	1.22792	-1.30744	-1.14737	-1.11929	1.1593
3313	1319	32	P17475	Alpha-1-antitrypsin	gi|203063		TOF	60	45.807	45807	239	1.06063	-1.31522	-1.1374	-1.05418	1.08052
3599	1178	33	P02680	Fibrinogen gamma chain		FIBG_RAT	FT	60	50.6	50600	345	-2.04328	1.28329	-1.00163	-1.12237	1.38932
3565	1250	34	P17475	Alpha-1-antiproteinase (Alpha-1-antitrypsin)		A1AT_RAT	FT	60	46.278	46278	166	-2.04249	-1.01825	1.67877	-1.09001	1.56953
3685	697	35	P02680	Fibrinogen gamma chain		FIBG_RAT	FT	50	51.228	51228	505	-1.2654	-1.33387	-1.24975	-1.44386	0.0365302
3329	1139	36	Q9QX79	Fetuin-B		FETUB_RAT	FT	70	41.506	41506	108	-1.18949	-1.2364	1.00049	-1.14528	1.0436
3368	1424	37	Q9QX79	Fetuin beta	gi|17865327		TOF	70	41.506	41506	89	-1.03301	-1.08207	1.13695	-1.0034	1.03469
3682	1114	38	P02680	Fibrinogen gamma chain		FIBG_RAT	FT	50	50.6	50600	346	-1.43467	-1.11001	-1.02008	-1.1635	0.178067
3623	863	39	P02680	Fibrinogen gamma chain		FIBG_RAT	FT	60	50.6	50600	118	-1.27958	1.80449	1.48527	1.31212	1.38475
3148	967	44	P01026	Complement component 3	gi|8393024		TOF	75	186.342	186342	66	-1.2654	-1.3174	-1.18709	-1.25137	0.0535607
4560	958	59	P00762	Anionic trypsin-1		TRY1_RAT	FT	30	25.943	25943	61	-1.07333	-2.01511	-1.15131	-1.25655	0.426767
4712	1373	60	P01835	Ig kappa chain C region, B allele		KACB_RAT	LTQ	30	11.594	11594	92	1.00501	-1.23089	1.11044	-1.02513	1.07972
4793	1152	61	P01836	Ig kappa chain C region, A allele		KACA_RAT	FT	20	11.725	11725	87	-1.14366	-1.20182	-1.07671	-1.13381	0.0511157
4874	1388	62	P04639	Ig kappa chain C region, A allele		KACA_RAT	LTQ	20	11.725	11725	102	1.42381	1.23536	1.5859	1.01653	0.14324
4875	722	64	P01836	Apolipoprotein A-I		APOA1_RAT	FT	20	30.126	30126	129	1.02507	-1.28034	1.41812	1.41928	1.19029
4936	1251	66	P04639	Apolipoprotein A-I		APOA1_RAT	LTQ	20	30.069	30069	233	-1.14273	2.56249	-1.57878	1.08945	1.85798
4897	1318	67	P01836	Ig kappa chain C region, A allele		KACA_RAT	LTQ	20	11.725	11725	143	-1.08949	-1.05662	1.03813	-1.05482	0.995311
4822	783	68	P01836	Ig kappa chain C region, A allele			FT	25	11.896	11896	67	1.6769	-1.06719	1.12377	1.36468	1.18492
4859	826	69	P01836	Ig kappa chain C region, A allele			FT	25	11.896	11896	159	1.14597	1.75077	1.09406	1.3344	0.298093
5043	739	70	P23764	Glutathione peroxidase 3		GPX3_RAT	FT	20	25.662	25662	188	-1.21787	-1.81389	-1.42991	-1.4042	0.246678
5446	1320	73	P02767	Chain A, Rat Transthyretin	gi|3212532		TOF	15	13.064	13064	193	1.24519	-1.02014	-1.02589	1.05408	1.06924
5541	953	76	P02091	Hemoglobin subunit beta-1		HBB1_RAT	FT	15	15.969	15969	273	1.06558	-2.01119	-1.16975	-1.25968	1.29834
